# Supplementary material for: Cryo-EM structure of the human COP1-DET1 ubiquitin ligase complex
Source: Nat Commun. 2026 Jan 15;17:543. doi: 10.1038/s41467-026-68375-7 (PMC12808801; doi:10.1038/s41467-026-68375-7)
Supplement: Supplementary file 2 — Supplementary Data 1 [file 41467_2026_68375_MOESM2_ESM.xlsx]

## Sheet: Oligonucleotides
Oligonucleotides used in this study
Oligonucleotide name	sequence (5'-3')
KpnI-COP1-F	CGGGGTACCATGTCCGGGAGCAGAC
COP1-XhoI-R	CCGCTCGAGTCACACCAGCTCCAGCACCTT
COP1-nonstop-Xho1-R	CGATCTCGAGCACCAGCTCCAGCACCTTGATGGT
Xho1-His-COP1-R	CCGCTCGAGTCAGTGATGGTGATGGTGATGCACCAGCTCCAGCACCTT
Kpn1-COP1-121-F	ATCGGGTACCAACGGCCTCATCAACAGC
COP1-Xho1-210-R	CCGCTCGAGTCAGCTGTGGTCCAGCTT
COP1-K472G-F	TGCAACAGCGGCATCAGCTGC
COP1-K472G-R	GCAGCTGATGCCGCTGTTGCA
COP1-Y491G-F	TCCTCCGACGGCGAGGGCAC
COP1-Y491G-R	GTGCCCTCGCCGTCGGAGGA
COP1-H578A-F	TGCGCCGACGCCTGCGTGCACTACTA
COP1-H578A-R	TAGTAGTGCACGCAGGCGTCGGCGCA
COP1-233-306-F	CAAGACAACCTGGTGAGCGAGGACAGCACC
COP1-233-306-R	GTCCTCGCTCACCAGGTTGTCTTG
COP1-250-306-F	CAGAAGAAAAAGGTGAGCGAGGACAGCACC
COP1-250-306-R	GTCCTCGCTCACCTTTTTCTTCTG
COP1-K275E-F	CTAGAAGAAACGAGAGAGAGCAG
COP1-K275E-R	CTGCTCTCTCTCGTTTCTTCTAG
COP1-R357D-F	CTGGCCTCCCGGGACAAGAGACTGACCGCC
COP1-R357D-R	GGTCAGTCTCTTGTCCCGGGAGGCCAGGGT
COP1-QQ260-262AA-F	AGCCACGCCGCTGCGCTGGCAATCCTGATGG
COP1-QQ260-262AA-R	CCATCAGGATTGCCAGCGCAGCGGCGTGGCTCT
COP1-E290A-F	GAGCGTGCTGGCGGAGGACATC
COP1-E290A-R	GATGTCCTCCGCCAGCACGCTC
KpnI-DDA1-F	ATCGGGTACCATGGCAGATTTTTTGAAAG
DDA1-XhoI-R	CCGCTCGAGTTAAGTGTCCTCGTG
ClaI-DDA1-F	GGATCGATGCCACCATGGCAGATTTTTTGAAAG
TSF-DET1-HR-F	GATGACGATGACAAGGGTACCATGGATCATCATGTTTC
DET1-HR-R	CCTGAGGAGTGAATTCCTCGAGCTACGTGCAGCAGTGTC
DET1-H485G-R488A-F	ACTTGTGGAGATGGCCCAATCGCGTTCTATGCCCGGGAC
DET1-H485G-R488A-R	CCGGGCATAGAACGCGATTGGGCCATCTCCACAAGTCTTG
DET1-R306G-S312G-F	TTGTGGCGCGGTGCAGAACAGGATGGTGGTGCAATGGCCAAG
DET1-R306G-S312G-R	CTTGGCCATTGCACCACCATCCTGTTCTGCACCGCGCCACAAATATAC
DET1-E380A-T382A-F	GCTGTGTTTGCGAATGCATCAGATGAGCTT
DET1-E380A-T382A-R	CTCATCTGATGCATTCGCAAACACAGCAA
DET1-D317A-F	ATGGCCAAGGCGCGCTTCTTC
DET1-D317A-R	GAAGAAGCGCGCCTTGGCCATT
DET1-D324A-F	CAGTATTTTGCCCAACTGCGG
DET1-D324A-R	CCGCAGTTGGGCAAAATACTG
DET1-D289A-F	CCCTTTAGGGCTCCTTTCATC
DET1-D289A-R	GATGAAAGGAGCCCTAAAGGG
DET1-H297A-F	ATCAATTCCCTCAAAGCCCGGTTGCTGGTA
DET1-H297A-R	TACCAGCAACCGGGCTTTGAGGGAATT
DET1-R317G-D324G-F	ATGGCCAAGGGTCGCTTCTTCCAGTATTTTGGTCAACTGCGG
DET1-R317G-D324G-R	CCGCAGTTGACCAAAATACTGGAAGAAGCGACCCTTGGCCAT
DET1-D289G-F	TCCCTTTAGGGGTCCTTTCATCAA
DET1-D289G-R	TTGATGAAAGGACCCCTAAAGGGAT
DET1-S458A-F	TACAGCGGTGCTCCCTATCTG
DET1-S458A-R	CAGATAGGGAGCACCGCTGTA
DET1-S458D-F	TACAGCGGTGATCCCTATCTG
DET1-S458D-R	CAGATAGGGATCACCGCTGTA
KpnI-Ube2e1-F	ACTGGGTACCATGTCGGATGACGATTCGAG
Ube2e1-XhoI-R	CAGTCTCGAGTTATGTAGCGTATCTCTTGG
KpnI-Ube2e2-F	ACTGGGTACCATGTCCACTGAGGCACAAAG
Ube2e2-XhoI-R	CAGTCTCGAGCTATGTGGCGTACCGCTTGGT
Ube2e2-S76G-F	CCTCCCAACTGTGGTGCTGGACCCAAAGGAG
Ube2e2-S76G-R	CTTTGGGTCCAGCACCACAGTTGGGAGGAGG
Ube2e2-C139S-F	GCCAAGGTGTGATCAGTCTGGACATCTTAAAGG
Ube2e2-C139S-R	CCTTTAAGATGTCCAGACTGATCACACCTTGGCTG
Ube2e2-C139A-F	GCCAAGGTGTGATCGCTCTGGACATCTTAAAGG
Ube2e2-C139A-R	CCTTTAAGATGTCCAGAGCGATCACACCTTGGC
Ube2e2-R88G-F	ATTTATGAATGGGGGTCAACTATATTG
Ube2e2-R88G-R	CAATATAGTTGACCCCCATTCATAAAT
Ube2e2-R124G-R126A-F	AAGGTTACCTTCGGAACAGCAATCTATCACTGTAAT
Ube2e2-R124G-R126A-R	ACAGTGATAGATTGCTGTTCCGAAGGTAACCTT
ClaI-Ube2e2-F	CCATCGATGCCACCATGTCCACTGAGGCACAAAG
KpnI-Ube2e3-F	ACTGGGTACCATGTCCAGTGATAGGCAAAG
Ube2e3-XhoI-R	CAGTCTCGAGTTATGTTGCGTATCTCTTGG
KpnI-Ube2d3-F	ACTGGGTACCGGTACCATGGCGCTGAAACGGATT
Ube2d3-XhoI-R	CCGCTCGAGTCAGTGATGATGATGATGATGCATGGCATACTTCTG
c-Jun-KpnI-F	ACTGGGTACCATGACTGCAAAGATGGA
c-Jun-XhoI-R	CAGTCTCGAGTCAAAATGTTTGCAACTGCTGCG
Xma1-STK40-F	TCCCCCCGGGATGAAGCGGAGAGCATCAGAC
STK40-Xho1-R	CCGCTCGAGTTATTTCCGCAGGTAGCG
ETS2-Kpn1-F	ACTGGGTACCATGAATGATTTCGGAATC
ETS2-Xho1-R	CGGCTCGAGTCAGTCCTCCGTGTCTGG
Uba1-Kpn1-F	ATCGGGTACCATGTCCAGCTCGCCGCTG
Uba1-Xho1-R	CGGCTCGAGTCAGTGATGATGATGATGATGGCGGATGGTGTATCG
DDB1-HR-F	TCCTCGATCGACGGTATCGATGCCACCATGGCTATGTCGTACAACTAC
DDB1-HR-R	CTGAGGAGTGAATTCCTCGAGCTAATGGATCCGAGTTAGCTC
His-DDB1-HR-F	CATCACCATCACCATCACGGTACCATGTCGTACAACTACGTGG
TSF-DDB1-HR-F	GATGACGATGACAAGGGTACCATGTCGTACAACTAC
RBX1-Kpn1-F	ATCGGGTACCATGGCGGCAGCGATGGATG
RBX1-Xho1-R	CGGCTCGAGCTAGTGCCCATACTTTTG
