# Supplementary material for: Cryo-EM structure of the human COP1-DET1 ubiquitin ligase complex
Source: Nat Commun. 2026 Jan 15;17:543. doi: 10.1038/s41467-026-68375-7 (PMC12808801; doi:10.1038/s41467-026-68375-7)
Supplement: Supplementary file 5 — Source Data [file 41467_2026_68375_MOESM5_ESM.xlsx]

## Sheet: Figure 1C
Figure 1C

## Sheet: Figure 2F
Figure 2F

## Sheet: Figure 3A
Figure 3A

## Sheet: Figure 3B
Figure 3B

## Sheet: Figure 3C
Figure 3C

## Sheet: Figure 3E
Figure 3E

## Sheet: Figure 4A
Figure 4A

## Sheet: Figure 4H
Figure 4H

## Sheet: Figure 5A
Figure 5A

## Sheet: Figure 5B
Figure 5B

[truncated: 9 more sheets: Supplementary Figure 1A, Supplementary Figure 7D, Supplementary Figure 8C, Supplementary Figure 8E, Supplementary Figure 9A, Supplementary Figure 11A, Supplementary Figure 14A, Supplementary Figure 14B, Supplementary Figure 15]
